# Supplementary material for: Lactotransferrin Downregulation Serves as a Potential Predictor for the Therapeutic Effectiveness of mTOR Inhibitors in the Metastatic Clear Cell Renal Cell Carcinoma without PTEN Mutation
Source: Biomedicines. 2021 Dec 13;9(12):1896. doi: 10.3390/biomedicines9121896 (PMC8698394; doi:10.3390/biomedicines9121896)
Supplement: Supplementary file 1 [file biomedicines-09-01896-s001.zip]

Archive with 1 entries (1 files):
- biomedicines-1447967-supplementary.pdf
